# Supplementary material for: Chronic exposure to warm temperature causes low sperm abundance and quality in Drosophila melanogaster
Source: Sci Rep. 2023 Jul 30;13:12331. doi: 10.1038/s41598-023-39360-7 (PMC10387475; doi:10.1038/s41598-023-39360-7)
Supplement: Supplementary file 2 — Supplementary Information 2. [file 41598_2023_39360_MOESM2_ESM.xlsx]

## Sheet: Figure 2B-D
GraphPad Prism version 9.4.1
Ordinary one-way ANOVA for each time point, using 25°C as control
Post hoc test: Dunnett's multiple comparisons test
DF value between columns (treatment)
Fig. 2B	ANOVA summary			post hoc test		Fig. 2D	ANOVA summary			post hoc test
y w	F-value	DF	p-value	adjusted p-value		ProtB-GFP; dj-GFP	F-value	DF	p-value	adjusted p-value
5 days	5.209	2	0.0072			5 days	10.58	2	<0.0001
25°C vs. 18°C				0.0078		25°C vs. 18°C				0.0257
25°C vs. 29°C				0.9083		25°C vs. 29°C				<0.0001
10 days	255.3	2	<0.0001			10 days	5.242	2	0.0066
25°C vs. 18°C				0.4651		25°C vs. 18°C				0.9221
25°C vs. 29°C				<0.0001		25°C vs. 29°C				0.0074
15 days	431.8	2	<0.0001			15 days	78.65	2	<0.0001
25°C vs. 18°C				0.3967		25°C vs. 18°C				0.0012
25°C vs. 29°C				<0.0001		25°C vs. 29°C				<0.0001
20 days	302.6	2	<0.0001			20 days	105.9	2	<0.0001
25°C vs. 18°C				0.0965		25°C vs. 18°C				<0.0001
25°C vs. 29°C				<0.0001		25°C vs. 29°C				<0.0001
Fig. 2C	ANOVA summary			post hoc test
w[1118]	F-value	DF	p-value	adjusted p-value
5 days	2.666	2	0.0752
25°C vs. 18°C				0.2731
25°C vs. 29°C				0.571
10 days	206.7	2	<0.0001
25°C vs. 18°C				0.5409
25°C vs. 29°C				<0.0001
15 days	182.7	2	<0.0001
25°C vs. 18°C				0.4402
25°C vs. 29°C				<0.0001
20 days	141.9	2	<0.0001
25°C vs. 18°C				0.9001
25°C vs. 29°C				<0.0001

## Sheet: Figure 2F
Microsoft Excel for Microsoft 365 MSO (Version 2306 Build 16.0.16529.20100) 64-bit
Chi-Square test - Fig. 2F
DF value:	6							DF value:	3						DF valule:	3
Contingency tables (total)								Contingency tables (18C vs 25C control)							Contingency tables (29C vs 25C control)
OBSERVED	5 days							OBSERVED	5 days						OBSERVED	5 days
		0-10	+	++	+++	TOTAL				0-10	+	++	+++	TOTAL			0-10	+	++	+++	TOTAL
	25C	0	2	18	61	81			25C	0	2	18	61	81		25C	0	2	18	61	81
	18C	0	13	45	13	71			18C	0	13	45	13	71		29C	20	17	24	10	71
	29C	20	17	24	10	71			TOTAL	0	15	63	74	152		TOTAL	20	19	42	71	152
	TOTAL	20	32	87	84	223
EXPECTED								EXPECTED							EXPECTED
		0-10	+	++	+++					0-10	+	++	+++				0-10	+	++	+++
	25C	7.26457	11.6233	31.6009	30.5112				25C	0	7.99342	33.5724	39.4342			25C	10.6579	10.125	22.3816	37.8355
	18C	6.36771	10.1883	27.6996	26.7444				18C	0	7.00658	29.4276	34.5658			29C	9.34211	8.875	19.6184	33.1645
	29C	6.36771	10.1883	27.6996	26.7444			p =	#DIV/0!	#DIV/0!	0.00192407	8.41064e-05	5.03878e-07		p =	7.07946e-15	1.78192e-06	0.000186896	0.175379	3.58483e-08
p =	8.76944e-24
OBSERVED	10 days							OBSERVED	10 days						OBSERVED	10 days
		0-10	+	++	+++	TOTAL				0-10	+	++	+++	TOTAL			0-10	+	++	+++	TOTAL
	25C	1	1	12	60	74			25C	1	1	12	60	74		25C	1	1	12	60	74
	18C	0	0	14	42	56			18C	0	0	14	42	56		29C	16	26	28	10	80
	29C	16	26	28	10	80			TOTAL	1	1	26	102	130		TOTAL	17	27	40	70	154
	TOTAL	17	27	54	112	210
EXPECTED								EXPECTED							EXPECTED
		0-10	+	++	+++					0-10	+	++	+++				0-10	+	++	+++
	25C	5.99048	9.51429	19.0286	39.4667				25C	0.569231	0.569231	14.8	58.0615			25C	8.16883	12.974	19.2208	33.6364
	18C	4.53333	7.2	14.4	29.8667				18C	0.430769	0.430769	11.2	43.9385			29C	8.83117	14.026	20.7792	36.3636
	29C	6.47619	10.2857	20.5714	42.6667			p =	0.408341	0.384345	0.384345	0.26746	0.698308		p =	6.82102e-17	0.000501346	3.98225e-06	0.0223043	2.84674e-10
p =	7.0139e-21
								OBSERVED	15 days						OBSERVED	15 days
OBSERVED	15 days									0-10	+	++	+++	TOTAL			0-10	+	++	+++	TOTAL
		0-10	+	++	+++	TOTAL			25C	2	4	27	63	96		25C	2	4	27	63	96
	25C	2	4	27	63	96			18C	1	0	10	55	66		29C	26	27	17	13	83
	18C	1	0	10	55	66			TOTAL	3	4	37	118	162		TOTAL	28	31	44	76	179
	29C	26	27	17	13	83
	TOTAL	29	31	54	131	245
EXPECTED								EXPECTED							EXPECTED
		0-10	+	++	+++					0-10	+	++	+++				0-10	+	++	+++
	25C	11.3633	12.1469	21.1592	51.3306				25C	1.77778	2.37037	21.9259	69.9259			25C	15.0168	16.6257	23.5978	40.7598
	18C	7.81224	8.35102	14.5469	35.2898				18C	1.22222	1.62963	15.0741	48.0741			29C	12.9832	14.3743	20.4022	35.2402
	29C	9.82449	10.502	18.2939	44.3796			p =	0.0606099	0.794003	0.0972544	0.0895626	0.194421		p =	1.41396e-15	8.1018e-07	5.43403e-06	0.303701	3.12469e-07
p =	2.65034e-23
OBSERVED	20 days							OBSERVED	20 days						OBSERVED	20 days					TOTAL
		0-10	+	++	+++	TOTAL				0-10	+	++	+++	TOTAL			0-10	+	++	+++	53
	25C	0	1	14	38	53			25C	0	1	14	38	53		25C	0	1	14	38	73
	18C	1	1	11	66	79			18C	1	1	11	66	79		29C	29	23	12	9	126
	29C	29	23	12	9	73			TOTAL	1	2	25	104	132		TOTAL	29	24	26	47
	TOTAL	30	25	37	113	205
EXPECTED								EXPECTED							EXPECTED
		0-10	+	++	+++					0-10	+	++	+++				0-10	+	++	+++
	25C	7.7561	6.46341	9.56585	29.2146				25C	0.401515	0.80303	10.0379	41.7576			25C	12.1984	10.0952	10.9365	19.7698
	18C	11.561	9.63415	14.2585	43.5463				18C	0.598485	1.19697	14.9621	62.2424			29C	16.8016	13.9048	15.0635	27.2302
	29C	10.6829	8.90244	13.1756	40.239			p =	0.269155	0.412743	0.776316	0.105983	0.452264		p =	3.56241e-14	4.46335e-06	0.000169374	0.223593	7.1813e-08
p =	1.54573e-24

## Sheet: Figure 3
GraphPad Prism version 9.4.1											GraphPad Prism version 9.4.1
Ordinary two-way ANOVA wth interaction - Fig. 3											Ordinary one-way ANOVA for each time point, using 25°C as control
Post hoc test: Dunnett's multiple comparisons test											Post hoc test: Dunnett's multiple comparisons test
DF value from interaction											DF value between columns (treatment)
p-value from interaction
											D	ANOVA summary			post hoc test
A-B	ANOVA summary			post hoc test		Number of testes analyzed					ProtB-GFP; dj-GFP	F-value	DF	p-value	adjusted p-value
y w	F-value	DF	p-value	adjusted p-value		GSC					5 days	71.26	2	<0.0001
GSC	3.888	6	0.0046			days	18°C	25°C	29°C		25°C vs. 18°C				<0.0001
days	34.58	3	<0.0001			5	58	54	51		25°C vs. 29°C				0.0023
T	21.76	2	<0.0001			10	53	48	51		15 days	68.87	2	<0.0001
25°C vs. 18°C				0.0004		15	55	64	56		25°C vs. 18°C				<0.0001
25°C vs. 29°C				0.0589		20	60	34	55		25°C vs. 29°C				0.8626
hub cells	3.474	6	0.0087			hub cells
days	2.078	3	0.1214			days	18°C	25°C	29°C
T	9.26	2	0.0006			5	61	58	58
25°C vs. 18°C				0.0382		10	57	57	55
25°C vs. 29°C				0.1364		15	60	73	61
						20	62	34	54

## Sheet: Figure 4B-E
GraphPad Prism version 9.4.1
Ordinary one-way ANOVA for each time point, using 25°C as control
Post hoc test: Dunnett's multiple comparisons test
DF value between columns (treatment)
Fig. 4B	ANOVA summary			post hoc test		Fig. 4D	ANOVA summary			post hoc test
ProtB-GFP; dj-GFP	F-value	DF	p-value	adjusted p-value		ProtB-GFP; dj-GFP	F-value	DF	p-value	adjusted p-value
5 days	8.352	2	0.0089			5 days	29.48	2	0.0001
25°C vs. 18°C				0.0319		25°C vs. 18°C				0.0023
25°C vs. 29°C				0.0062		25°C vs. 29°C				<0.0001
15 days	4.274	2	0.0495			15 days	8.066	2	0.0098
25°C vs. 18°C				0.2028		25°C vs. 18°C				0.0163
25°C vs. 29°C				0.0313		25°C vs. 29°C				0.0102
Fig. 4C	ANOVA summary			post hoc test		Fig. 4E	ANOVA summary			post hoc test
ProtB-GFP; dj-GFP	F-value	DF	p-value	adjusted p-value		ProtB-GFP; dj-GFP	F-value	DF	p-value	adjusted p-value
5 days	4.22	2	0.0509			5 days	0.3805	2	0.694
25°C vs. 18°C				0.4829		25°C vs. 18°C				0.7607
25°C vs. 29°C				0.0329		25°C vs. 29°C				0.6278
15 days	6.804	2	0.0158			15 days	0.7129	2	0.516
25°C vs. 18°C				0.0196		25°C vs. 18°C				0.9368
25°C vs. 29°C				0.02		25°C vs. 29°C				0.6196

## Sheet: Figure 5
GraphPad Prism version 9.4.1
Ordinary one-way ANOVA for each time point, using 25°C as control - Fig. 5
Post hoc test: Dunnett's multiple comparisons test
DF value between columns (treatment)
Fig. 5B	ANOVA summary			post hoc test
ProtB-GFP; dj-GFP	F-value	DF	p-value	adjusted p-value
5 days	3.016	2	0.0526
25°C vs. 18°C				0.9863
25°C vs. 29°C				0.0564
15 days	3.512	2	0.0328
25°C vs. 18°C				0.0213
25°C vs. 29°C				0.8058
Fig. 5D	ANOVA summary			post hoc test
y w	F-value	DF	p-value	adjusted p-value
5 days	0.6084	2	0.5457
25°C vs. 18°C				0.4432
25°C vs. 29°C				0.8661
15 days	7.409	2	0.0009
25°C vs. 18°C				0.1293
25°C vs. 29°C				0.1147

## Sheet: Fig. 6B
Microsoft Excel for Microsoft 365 MSO (Version 2306 Build 16.0.16529.20100) 64-bit
Chi-Square test - Fig. 6B
DF value:	1
Contingency tables (total)						Contingency tables (18 vs 25C control)					Contingency tables (29 vs 25C control)
OBSERVED	5 days					OBSERVED	5 days				OBSERVED	5 days
		yes	no	TOTAL				yes	no	TOTAL			yes	no	TOTAL
	25C	32	0	32			25C	32	0	32		25C	32	0	32
	18C	34	3	37			18C	34	3	37		29C	26	1	27
	29C	26	1	27			TOTAL	66	3	69		TOTAL	58	1	59
	TOTAL	92	4	96
EXPECTED						EXPECTED					EXPECTED
		yes	no					yes	no				yes	no
	25C	30.6667	1.33333				25C	30.6087	1.3913			25C	31.4576	0.542373
	18C	35.4583	1.54167				18C	35.3913	1.6087			29C	26.5424	0.457627
	29C	25.875	1.125			p =	0.0995629				p =	0.272201
p =	0.241077
OBSERVED	10 days
		yes	no	TOTAL		OBSERVED	10 days				OBSERVED	10 days
	25C	38	0	38				yes	no	TOTAL			yes	no	TOTAL
	18C	36	4	40			25C	38	0	38		25C	38	0	38
	29C	32	4	36			18C	36	4	40		29C	32	4	36
	TOTAL	106	8	114			TOTAL	74	4	78		TOTAL	70	4	74
EXPECTED						EXPECTED					EXPECTED
		yes	no					yes	no				yes	no
	25C	35.3333	2.66667				25C	36.0513	1.94872			25C	35.9459	2.05405
	18C	37.193	2.80702				18C	37.9487	2.05128			29C	34.0541	1.94595
	29C	33.4737	2.52632			p =	0.0453546				p =	0.0346266
p =	0.114307
OBSERVED	15 days
		yes	no	TOTAL		OBSERVED	15 days				OBSERVED	15 days
	25C	49	1	50				yes	no	TOTAL			yes	no	TOTAL
	18C	30	6	36			25C	49	1	50		25C	49	1	50
	29C	24	13	37			18C	30	6	36		29C	24	13	37
	TOTAL	103	20	123			TOTAL	79	7	86		TOTAL	73	14	87
EXPECTED						EXPECTED					EXPECTED
		yes	no					yes	no				yes	no
	25C	41.8699	8.13008				25C	45.9302	4.06977			25C	41.954	8.04598
	18C	30.1463	5.85366				18C	33.0698	2.93023			29C	31.046	5.95402
	29C	30.9837	6.01626			p =	0.0141322				p =	3.20719e-05
p =	0.000188523
OBSERVED	20 days
		yes	no	TOTAL		OBSERVED	20 days				OBSERVED	20 days
	25C	17	2	19				yes	no	TOTAL			yes	no	TOTAL
	18C	36	2	38			25C	17	2	19		25C	17	2	19
	29C	13	11	24			18C	36	2	38		29C	13	11	24
	TOTAL	66	15	81			TOTAL	53	4	57		TOTAL	30	13	43
EXPECTED						EXPECTED					EXPECTED
		yes	no					yes	no				yes	no
	25C	15.4815	3.51852				25C	17.6667	1.33333			25C	13.2558	5.74419
	18C	30.963	7.03704				18C	35.3333	2.66667			29C	16.7442	7.25581
	29C	19.5556	4.44444			p =	0.463373				p =	0.0122976
p =	0.00019391

## Sheet: Fig. 6D
Microsoft Excel for Microsoft 365 MSO (Version 2306 Build 16.0.16529.20100) 64-bit
Chi-Square test - Fig. 6D
DF value:	3
OBSERVED	20 days
		dead	unfertilized	stage 1	stage 2+	TOTAL
	25C	45	8	9	164	226
	29C	184	50	46	0	280
	TOTAL	229	58	55	164	506
EXPECTED
		dead	unfertilized	stage 1	stage 2+
	25C	102.281	25.9051	24.5652	73.249
	29C	126.719	32.0949	30.4348	90.751
p =	5.08929e-65	2.6594e-14	2.25487e-06	2.42427e-05	4.21344e-46
